# Supplementary material for: ggVennDiagram: Intuitive Venn diagram software extended
Source: Imeta. 2024 Feb 14;3(1):e177. doi: 10.1002/imt2.177 (PMC10989133; doi:10.1002/imt2.177)
Supplement: Supplementary file 2 — Table S1. Direct dependencies of ggVennDiagram version 1.1. [file IMT2-3-e177-s001.xlsx]

## Sheet: Table S1
Table S1 Direct dependencies of ggVennDiagram version 1.1
No.	Package	System requirements	File size (byte)#	Note for v1.5
1	sf	GDAL (>= 2.0.1), GEOS (>= 3.4.0), PROJ (>= 4.8.0), sqlite3	86,909, 904	Removed, functions were relocated to ShapeMageR
2	ggplot2		4, 309, 115	Required
3	plotly		3, 199, 222	Optional, moved to suggests
4	dplyr		1, 595, 883	Required
5	tidyr	C++11	1, 340, 712	Removed
6	RVenn		744, 307	Self-implemented
7	tibble		684, 102	Required
8	venn		553, 211	Required
9	purrr		523, 240	Replaced by base functions
10	stringr		312, 862	Replaced by yulab.utils
11	magrittr		232, 429	Replaced by base functions
Note: #The file size of package is only for the package itself, not including its dependencies.
